# Supplementary material for: Plasma Macrophage Migration Inhibitory Factor Predicts Graft Function Following Kidney Transplantation: A Prospective Cohort Study
Source: Front Med (Lausanne). 2021 Sep 1;8:708316. doi: 10.3389/fmed.2021.708316 (PMC8440878; doi:10.3389/fmed.2021.708316)
Supplement: Supplementary file 4 [file Data_Sheet_4.xlsx]

## Sheet: original source data
Recipients	number	age	sex（man 1, women 2）	cause of ESRD（other 4, hypertension 1, diabetes 2, chronic glomerulonephritis 3）	mode of dialysis (HD 1, PD 2, WD 0)	dialysis duration (months)	cold ischaemic time (h)	HLA mismatch	PRA(0%=0, 1%-10%=1)	induction regimen (ATG 1, basiliximab 2)	CNI（tacrolimus 1, cyclosporin 2）	Scr before transplantation (mg/dL)	Scr at post-transplant 1 day（mg/dL）	absolute Scr variation(0h to 1 day）	relative Scr variation(0h to 1 day/1day）	Scr at post-transplant 1 week（mg/dL）	Scr at post-transplant 1 month（mg/dL）	MIF levels（during operation, pg/mL）	MIF levels（during operation, ng/mL）	the reciprocal of MIF levels（during operation）	graft function status（IGF 0, DGF 1, SGF 2）	dialysis within post-transplant 1 week (dialysis 1, non-dialysis 0 )	Donors	number	sex(man 1, women 2)	age	height (cm)	weight (kg)	BMI	hypertension	cause of death(head trauma 1, stroke 2, other 3)	admission Scr (mg/dL)	terminal Scr (mg/dL)	number of kidney transplanted	use of vasoactive drugs（no 0, yes 1）	number of any vasoactive drugs	MIF levels at pre-operation(pg/mL)	MIF levels at pre-operation(ng/mL)	MIF levels at post-operation(pg/mL)	MIF levels at post-operation(ng/mL)
	1	39	2	3	1	12	4	5	1	1	1	9.48	10.1	-0.62	-0.0654008	2.87	1.97	6199.63	6.19963	0.1613	2	0		1	2	55	160	50	19.5	0	3	0.85	0.86	2	1	2	606.957	0.606957	5376.65	5.37665
	2	57	1	3	1	6	4	5	0	2	1	6.13	5.19	0.94	0.153344	6.29	1.47	5547.07	5.54707	0.180275	1	1		2	2	55	160	50	19.5	0	3	0.85	0.86	2	1	2	2270.86	2.27086	4842.94	4.84294
	3	31	1	4	1	3	3	4	0	1	1	13.93	10	3.93	0.282125	1.63	1.52	7791.77	7.79177	0.128341	0	0		3	1	42	165	76	27.9	1	2	1.29	2.09	2	1	2	871.566	0.871566	6139.08	6.13908
	4	37	1	3	1	0.5	3	6	0	1	1	7.08	8	-0.92	-0.129944	2	1.93	5822.9	5.8229	0.171736	0	0		4	1	42	165	76	27.9	1	2	1.29	2.09	2	1	2	842.414	0.842414	5329.56	5.32956
	5	49	1	3	1	6	4	4	0	2	1	9.62	10.34	-0.72	-0.0748441	7.43	1.99	5713.02	5.71302	0.175039	1	1		5	1	54	170	65	22.5	1	3	1.87	1.87	2	1	2	692.17	0.69217	5378.89	5.37889
	6	49	1	4	2	14	4	5	0	1	1	13.12	13.5	-0.38	-0.0289634	9.34	4.51	4233	4.233	0.236239	1	1		6	1	54	170	65	22.5	1	3	1.87	1.87	2	1	2	2616.19	2.61619	5623.32	5.62332
	7	44	1	3	1	9	3.5	5	0	2	1	16.98	9.74	7.24	0.426384	1.58	1.54	8049.65	8.04965	0.124229	0	0		7	1	42	171	95	32.5	1	2	1.05	1.05	2	1	3	1118.23	1.11823	6816.3	6.8163
	8	34	2	4	1	6	3.5	4	0	2	1	12.24	7.98	4.26	0.348039	1.84	1.55	7020.36	7.02036	0.142443	0	0		8	1	42	171	95	32.5	1	2	1.05	1.05	2	1	3	553.138	0.553138	5849.81	5.8498
	9	47	2	4	1	18	8	4	0	2	1	5.31	9.33	-4.02	-0.757062	8.3	11.41	3699.3	3.6993	0.270322	1	1		9	1	52	165	75	27.5	0	1	2.6	2.6	1	1	6	521.744	0.521744	6231.02	6.23102
	10	56	2	4	2	10	4	4	0	1	1	14.2	12.17	2.03	0.142958	3.36	3.67	6520.3	6.5203	0.153367	0	0		10	1	65	168	70	24.8	1	2	2.52	2.52	2	1	8	716.837	0.716837	4537.97	4.53797
	11	33	1	4	1	72	4	5	0	1	1	11.35	10.28	1.07	0.0942731	4.33	2.56	5414.77	5.41477	0.18468	2	0		11	1	65	168	70	24.8	1	2	2.52	2.52	2	1	8	1102.54	1.10254	4363.06	4.36306
	12	27	1	4	2	2	7	5	0	1	1	18.4	19.54	-1.14	-0.0619565	8.81	1.84	5784.77	5.78477	0.172868	1	1		12	2	51	163	65	24.5	1	2	0.81	2.05	1	1	7	1248.3	1.2483	5264.52	5.26452
	13	50	2	4	1	24	3.5	6	0	1	1	7.93	4.66	3.27	0.412358	0.62	0.66	6939.64	6.93963	0.1441	0	0		13	2	44	155	50	20.8	0	3	0.45	0.51	2	1	2	651.806	0.651806	5874.47	5.87447
	14	32	2	4	1	4	3.5	6	0	1	1	8.8	6.84	1.96	0.222727	1.17	1.09	9505	9.505	0.105208	0	0		14	2	44	155	50	20.8	0	3	0.45	0.51	2	1	2	2553.4	2.5534	7668.43	7.66843
	15	44	1	1	1	5	6	4	0	1	1	11.24	8.01	3.23	0.287367	2.59	2.1	6506.84	6.50684	0.153684	1	1		15	1	43	163	61	23.1	0	2	1.19	1.19	2	1	8	1317.81	1.31781	5762.35	5.76235
	16	58	1	4	1	13	5	4	1	1	1	9.02	7.58	1.44	0.159645	1.18	1.12	7329.82	7.32982	0.136429	0	0		16	1	23	170	56	19.4	0	3	0.85	0.89	2	0	0	1329.03	1.32903	6576.36	6.57636
	17	42	2	3	1	3	5	4	0	1	1	6.88	5.15	1.73	0.251453	0.88	0.92	8455.53	8.45553	0.118266	0	0		17	1	23	170	56	19.4	0	3	0.85	0.89	2	0	0	2665.53	2.66553	6953.09	6.95309
	18	50	2	3	1	29	5	5	0	1	1	12.91	12.24	0.67	0.0518978	6.64	2.47	4712.88	4.71288	0.212184	1	1		18	1	53	165	65	23.9	1	2	3.27	5.75	2	1	8	1169.81	1.16981	5576.23	5.57623
	19	41	1	4	1	75	5	4	0	1	1	9.11	10.34	-1.23	-0.135016	3.56	1.73	6379.02	6.37902	0.156764	2	0		19	1	53	165	65	23.9	1	2	3.27	5.75	2	1	8	1412	1.412	7071.94	7.07194
	20	37	1	4	1	2	6	5	1	1	1	6.88	6.92	-0.04	-0.00581395	5.8	4.11	4381	4.381	0.228258	1	1		20	1	48	176	75	24.2	0	2	1.62	1.74	2	0	0	817.747	0.817747	5495.5	5.4955
	21	27	2	4	1	5	6	5	0	1	1	5.52	6.52	-1	-0.181159	3.38	4.23	6742.3	6.7423	0.148317	2	0		21	1	48	176	75	24.2	0	2	1.62	1.74	2	0	0	633.866	0.633866	6213.08	6.21308
	22	36	2	4	1	23	4	5	0	2	1	7.99	9.05	-1.06	-0.132666	4.52	1.52	6592.06	6.59206	0.151698	2	0		22	2	52	155	65	27.1	1	1	1.04	1.36	2	1	3	1317.81	1.31781	5486.53	5.48653
	23	50	1	4	1	3	4	4	0	2	1	9.25	6.09	3.16	0.341622	1.19	1.23	7258.06	7.25806	0.137778	0	0		23	2	52	155	65	27.1	1	1	1.04	1.36	2	1	3	1268.48	1.26848	6527.02	6.52703
	24	49	1	4	1	1	5	5	0	2	1	5.37	5.14	0.23	0.0428305	3.24	2.05	6890.3	6.8903	0.145132	2	0		24	2	55	160	50	19.5	0	3	1.31	1.36	2	1	2	1275.21	1.27521	4762.22	4.76222
	25	57	1	4	1	12	5	5	0	2	1	13.36	11.52	1.84	0.137725	3.7	3.7	5179.31	5.17931	0.193076	1	1		25	2	55	160	50	19.5	0	3	1.31	1.36	2	1	2	627.139	0.627139	4638.88	4.63888
	26	55	2	4	1	60	3	6	1	1	1	7.84	4.8	3.04	0.387755	0.95	1.15	7693.1	7.6931	0.129987	0	0		26	1	37	170	68	23.5	0	3	0.62	0.68	2	1	2	1562.24	1.56224	6246.72	6.24672
	27	35	1	3	1	12	6	5	0	1	1	12.66	11.11	1.55	0.122433	1.6	1.66	8895.05	8.89505	0.112422	0	0		27	1	51	170	58	20.1	0	3	0.71	0.76	2	1	3	1526.36	1.52636	6892.54	6.89254
	28	50	1	4	1	26	3	4	0	1	1	10.24	8.33	1.91	0.186523	2.69	1.88	11738.5	11.7385	0.0851899	0	0		28	1	37	170	68	23.5	0	3	0.62	0.68	2	1	2	2892.01	2.89201	9574.51	9.57451
	29	54	2	4	0	0	6	4	0	2	1	7.22	2.45	4.77	0.660665	1.27	1.58	6121.14	6.12114	0.163368	0	0		29	1	51	170	58	20.1	0	3	0.71	0.76	2	1	3	1521.88	1.52188	6722.12	6.72212
	30	52	2	4	1	16	4	6	1	1	1	7.86	5.76	2.1	0.267176	7.78	1.35	8412.92	8.41292	0.118865	2	0		30	1	39	165	70	25.7	1	2	0.87	0.83	2	1	1	1683.33	1.68333	7130.24	7.13024
	31	53	1	4	1	24	4	4	0	1	1	13.68	11.65	2.03	0.148392	5.24	1.87	4919.19	4.91919	0.203286	1	1		31	1	39	165	70	25.7	1	2	0.87	0.83	2	1	1
	32	27	1	4	2	18	4.5	4	0	1	1	18.64	11.07	7.57	0.406116	2.26	2.05	5849.81	5.8498	0.170946	0	0		32	1	38	170	67	23.2	1	2	2.1	1.72	2	0	0
	33	50	1	4	1	30	4.5	3	0	1	1	9.36	9.59	-0.23	-0.0245726	2.58	1.82	6280.35	6.28035	0.159227	0	0		33	1	38	170	67	23.2	1	2	2.1	1.72	2	0	0
	34	51	2	3	0	0	2	4	0	2	1	10.48	3.72	6.76	0.645038	0.79	0.78	7399.34	7.39934	0.135147	0	0		34	1	57	173	70	23.4	0	2	1.28	1.03	2	1	3
	35	50	2	4	1	120	2	6	1	2	1	9.43	6.06	3.37	0.35737	3.12	1.75	6953.09	6.95309	0.143821	2	0		35	1	57	173	70	23.4	0	2	1.28	1.03	2	1	3
	36	31	1	4	1	9	3	5	0	1	1	13.62	9	4.62	0.339207	1.73	1.83	6213.08	6.21308	0.160951	0	0		36	2	54	156	45	18.5	1	2	0.97	1.01	2	1	5
	37	47	2	4	1	18	3	2	0	1	1	12.26	9.16	3.1	0.252855	1.57	1.31	6387.99	6.38799	0.156544	0	0		37	2	54	156	45	18.5	1	2	0.97	1.01	2	1	5
	38	36	1	4	1	3	3.5	4	0	1	1	13.87	9.93	3.94	0.284066	1.35	1.49	9193.3	9.1933	0.108775	0	0		38	1	53	173	70	23.4	1	2	1.12	1.54	2	1	9
	39	51	1	4	1	96	3.5	5	1	2	1	15.74	14.8	0.94	0.0597205	2.27	5.85	4387.73	4.38773	0.227908	0	0		39	1	53	173	70	23.4	1	2	1.12	1.54	2	1	9
	40	47	1	4	1	204	9	6	0	1	1	13.02	8.14	4.88	0.374808	11.33	0.97	5405.8	5.4058	0.184986	1	1		40	1	51	166	65	23.6	1	2	3.54	3.83	2	1	2
	41	52	2	4	1	4	9	4	0	2	1	9.85	9.34	0.51	0.0517766	7.51	1.88	7291.7	7.2917	0.137142	2	0		41	1	51	166	65	23.6	1	2	3.54	3.83	2	1	2
	42	62	1	2	1	33	7	5	0	2	1	10.32	11.71	-1.39	-0.13469	6.22	2.95	5896.9	5.8969	0.169581	1	1		42	1	38	170	60	20.8	1	3	1.47	1.99	2	1	4
	43	31	1	3	0	0	5	4	0	2	1	11	11.02	-0.02	-0.00181818	9.41	8.71	3504.2	3.5042	0.285372	1	1		43	1	34	175	80	26.1	0	1	6.26	4.83	2	1	5
	44	57	2	3	1	4	5	5	1	1	1	6.04	7.25	-1.21	-0.200331	13.34	6.07	4280.09	4.28009	0.23364	1	1		44	1	34	175	80	26.1	0	1	6.26	4.83	2	1	5
	45	56	1	3	1	6	5	4	0	1	1	8.74	3.12	5.62	0.643021	2.07	2.45	4647.85	4.64785	0.215153	0	0		45	1	41	173	60	20	1	2	1.37	1.18	2	1	4
	46	49	2	4	1	1	5	5	0	1	1	9.05	2.48	6.57	0.725967	1.97	1.45	7168.36	7.16836	0.139502	0	0		46	1	71	165	50	18.4	1	2	0.79	0.72	1	1	6
	47	37	2	4	0	0	4	5	0	1	1	7.86	1.46	6.4	0.814249	0.75	0.8	9901.91	9.90191	0.100991	0	0		47	2	46	156	60	24.7	0	2	0.67	0.87	2	1	10
	48	29	1	4	1	18	4	6	0	1	1	8.91	5.16	3.75	0.420875	1.37	1.13	7493.52	7.49352	0.133449	0	0		48	2	46	156	60	24.7	0	2	0.67	0.87	2	1	10
	49	56	2	4	1	11	2.5	4	1	2	1	12.09	3.77	8.32	0.688172	1.09	1.47	6852.18	6.85218	0.145939	0	0		49	1	61	165	60	22	1	2	1.41	1.46	2	1	4
	50	52	1	4	1	29	2.5	4	0	2	1	16.78	12.64	4.14	0.246722	3.04	1.7	4816.03	4.81604	0.20764	0	0		50	1	61	165	60	22	1	2	1.41	1.46	2	1	4
	51	37	1	4	1	36	4.5	6	0	1	1	12.99	8.62	4.37	0.336413	1.83	1.57	8388.26	8.38826	0.119214	0	0		51	2	40	168	68	24.1	0	2	0.9	0.7	2	1	3
	52	47	2	4	1	30	4.5	5	0	2	1	8.57	7	1.57	0.183197	1.15	1.27	8536.26	8.53626	0.117147	0	0		52	2	40	168	68	24.1	0	2	0.9	0.7	2	1	3
	53	32	1	4	1	3	4	4	0	2	1	11.99	11.71	0.28	0.0233528	5.67	2.22	6401.45	6.40145	0.156215	1	1		53	2	57	158	72	28.8	1	2	2.73	1.89	2	1	10
	54	37	2	3	1	6	4	5	0	1	1	7.4	8.18	-0.78	-0.105405	3.53	1.39	6681.75	6.68175	0.149661	1	1		54	2	57	158	72	28.8	1	2	2.73	1.89	2	1	10
	55	27	1	4	1	5	3.5	5	0	2	1	15.89	17.13	-1.24	-0.0780365	11.57	2.95	5630.05	5.63004	0.177618	1	1		55	1	51	168	80	28.3	1	2	3.61	7.5	2	1	17
	56	24	2	4	1	84	3.5	4	0	1	1	8.02	11.05	-3.03	-0.377805	5.05	1.64	5901.38	5.90138	0.169452	1	1		56	1	51	168	80	28.3	1	2	3.61	7.5	2	1	17
	57	65	1	2	1	26	2	3	0	2	2	11.64	11.46	0.18	0.0154639	1.98	1.39	5941.74	5.94175	0.168301	0	0		57	1	38	165	60	22	0	2	1	1.46	2	1	4
	58	28	1	3	1	13	2	6	0	1	1	11.37	14.33	-2.96	-0.260334	1.13	1.27	7899.4	7.8994	0.126592	0	0		58	1	38	165	60	22	0	2	1	1.46	2	1	4
	59	43	1	4	1	4	5	6	0	1	1	6.04	3.83	2.21	0.365894	0.68	0.72	7791.77	7.79177	0.128341	0	0		59	2	20	169	55	19.3	0	3	0.7	0.62	2	1	13
	60	36	1	4	2	17	5	3	0	1	1	24.16	14.43	9.73	0.402732	1.36	1.46	6571.87	6.57187	0.152164	0	0		60	2	20	169	55	19.3	0	3	0.7	0.62	2	1	13
	61	33	1	4	2	18	6	5	0	2	1	13.93	13.47	0.46	0.0330223	10.68	3.67	3401.05	3.40105	0.294027	1	1		61	1	52	175	75	24.5	1	2	2.26	2.14	1	1	9
	62	39	1	4	1	1	7	5	0	1	1	7.21	9.26	-2.05	-0.284327	5.11	3.21	5849.81	5.8498	0.170946	2	0		62	1	37	175	100	32.7	1	2	1.55	1.64	2	1	6
	63	41	1	4	1	6	5	4	0	1	1	9.29	9.64	-0.35	-0.0376749	5.07	2.34	3986.33	3.98633	0.250857	2	0		63	1	47	183	80	23.9	1	2	2.49	6.46	2	1	10
	64	58	1	4	1	36	5	6	0	1	1	8.79	7.56	1.23	0.139932	3.18	5.23	8442.08	8.44208	0.118454	1	1		64	1	47	183	80	23.9	1	2	2.49	6.46	2	1	10
	65	38	1	3	1	1.5	4	5	0	2	1	8.91	10.62	-1.71	-0.191919	3.63	1.64	7942.01	7.94201	0.125913	2	0		65	1	57	170	68	23.5	0	2	2.25	1.52	2	1	2
	66	29	1	4	1	12	4	2	0	2	1	6.03	9.14	-3.11	-0.515755	6.35	3.57	5690.59	5.69059	0.175729	1	1		66	1	57	170	68	23.5	0	2	2.25	1.52	2	1	2
	67	38	2	4	1	32	2.5	6	0	1	2	9.04	6.43	2.61	0.288717	2.14	1.66	8433.11	8.43311	0.11858	0	0		67	2	1	80	11	17.2	0	3	0.4	0.4	2	1	1
	68	27	2	4	1	11	2.5	5	0	1	1	7.87	7.02	0.85	0.108005	1.95	1.35	9123.78	9.12378	0.109604	0	0		68	2	1	80	11	17.2	0	3	0.4	0.4	2	1	1
	69	44	1	4	1	25	3.5	5	0	1	1	11.26	14.63	-3.37	-0.29929	2.31	2.17	6832	6.832	0.14637	0	0		69	2	71	158	58	23.2	1	2	1.13	1.48	2	1	6
	70	40	1	4	1	12	3.5	5	0	1	1	10.11	11.32	-1.21	-0.119683	2.73	1.88	6782.66	6.78266	0.147435	0	0		70	2	71	158	58	23.2	1	2	1.13	1.48	2	1	6
	71	32	1	4	1	72	3	5	0	1	1	10.4	5.84	4.56	0.438462	3.28	1.98	7011.39	7.01139	0.142625	1	1		71	1	54	162	60	22.9	1	2	1.7	1.89	2	1	7
	72	35	2	3	1	15	3	4	0	2	1	12.79	12.34	0.45	0.0351837	3.04	1.57	7255.82	7.25582	0.13782	0	0		72	1	54	162	60	22.9	1	2	1.7	1.89	2	1	7
	73	38	2	4	1	6	2.5	5	1	1	1	5.97	6.81	-0.84	-0.140704	1.65	1.5	5497.74	5.49774	0.181893	0	0		73	2	0	68	7.5	16.2	0	1	0.34	0.21	2	1	12
	74	29	2	4	1	2	2.5	5	0	1	1	9.34	12.01	-2.67	-0.285867	4.3	1.95	4668.03	4.66803	0.214223	2	0		74	2	0	68	7.5	16.2	0	1	0.34	0.21	1	1	12
	75	65	2	1	1	1	6	6	0	1	1	7.06	6.24	0.82	0.116147	7.16	2.07	4748.76	4.74876	0.210581	2	0		75	1	52	170	65	22.5	1	2	1.81	2.08	2	1	8
	76	57	2	4	1	156	6	4	1	1	1	8.39	9.13	-0.74	-0.0882002	8.89	1.62	6022.47	6.02247	0.166045	2	0		76	1	52	170	65	22.5	1	2	1.81	2.08	2	1	8
	77	36	1	4	0	0	7	6	0	1	1	5.61	5.05	0.56	0.0998217	2.77	1.83	7323.09	7.32309	0.136554	2	0		77	1	37	175	100	32.7	1	2	1.55	1.64	2	1	6
